# Supplementary material for: Clinical Evaluation of Self-Collected Saliva by Quantitative Reverse Transcription-PCR (RT-qPCR), Direct RT-qPCR, Reverse Transcription–Loop-Mediated Isothermal Amplification, and a Rapid Antigen Test To Diagnose COVID-19
Source: J Clin Microbiol. 2020 Aug 24;58(9):e01438-20. doi: 10.1128/JCM.01438-20 (PMC7448663; doi:10.1128/JCM.01438-20)
Supplement: Supplemental file 1 [file JCM.01438-20-sd001.xlsx]

## Sheet: Supplementary table1
Supplementary Table S1. Details of clinical characteristics and the results of diagnostic tests for COVID-19 patients.
Patient's number	Sex	Age (years old)	The period from onset to collection date (days)	The period from first PCR positive day to collection date (days)	Type of samples for initial diagnosis by RT-qPCR	Disease severity 0 = asymptomatic 1 = mild 2 = severe	Fever	Tachypnea	Cough	Sore throat	Malaise	Headache	Diarrhea	Dyspnea	Hypoxemia (SpO2＜93%)	LDT RT-qPCR N-1 Ct value	LDT RT-qPCR N-2 Ct value	cobas SARS-CoV2 test target 1 Ct value	cobas SARS-CoV2 test target 2 Ct value	Direct RT-qPCR Method A Ct value	Direct RT-qPCR Method B N-1 set 0 = negative 1 = positive	Direct RT-qPCR Method B N-2 set 0 = negative 1 = positive	Direct RT-qPCR Method C N-1 set Ct value	Direct RT-qPCR Method C N-2 set Ct value	RT-LAMP detection time (min)	Rapid antigen test 0 = negative 1 = positive
1	F	55	5	4	Nasopharyngeal	1	1	0	0	0	0	0	0	0	0	Undetectable	Undetectable	Undetectable	Undetectable	38.4109	1	0	Undetectable	Undetectable	Undetectable	0
2	F	27	10	5	Nasopharyngeal	1	0	0	0	0	1	0	0	0	0	37.29	33.52	30.5	32.5	37.0395	1	0	Undetectable	Undetectable	26.12	0
3	F	18	10	3	Nasopharyngeal	1	1	0	0	0	0	0	1	0	0	Undetectable	Undetectable	Undetectable	Undetectable	Undetectable	0	0	Undetectable	Undetectable	Undetectable	0
4	F	55	4	3	Nasopharyngeal	1	1	0	0	0	0	1	0	0	0	34.59	31.8	30.3	31.8	34.0411	1	1	Undetectable	37.06	20.06	0
5	F	44	a	6	Nasopharyngeal	1	0	0	1	0	0	0	0	0	0	Undetectable	Undetectable	Undetectable	Undetectable	Undetectable	0	0	Undetectable	Undetectable	Undetectable	0
6	M	47	11	3	Nasopharyngeal	1	1	0	1	0	1	0	0	0	0	Undetectable	Undetectable	Undetectable	Undetectable	Undetectable	1	0	Undetectable	Undetectable	Undetectable	0
7	F	64	10	7	Nasopharyngeal	1	1	0	0	0	0	1	0	0	0	Undetectable	Undetectable	Undetectable	34.6	38.9195	0	0	Undetectable	Undetectable	Undetectable	0
8	M	73	6	5	Nasopharyngeal	1	1	0	0	0	0	0	0	0	0	Undetectable	Undetectable	Undetectable	Undetectable	Undetectable	0	0	Undetectable	Undetectable	Undetectable	0
9	F	70	6	5	Nasopharyngeal	1	1	0	1	0	0	0	0	0	0	34.97	32.29	29.5	32	36.0049	1	0	Undetectable	Undetectable	21.18	0
10	F	52	8	4	Nasopharyngeal	1	1	0	1	0	0	1	1	0	0	38.7	33.38	31.3	32.9	39.2417	1	1	Undetectable	Undetectable	23.42	0
11	M	68	7	4	Nasopharyngeal	1	1	0	1	0	1	0	1	0	0	33.1	29.62	28.8	30.5	31.9051	1	1	Undetectable	35.48	19.54	0
12	M	59	14	8	Nasopharyngeal	1	1	0	0	0	1	0	0	0	0	37.02	33.81	Undetectable	33.3	35.0707	1	0	Undetectable	Undetectable	23.42	0
13	M	69	8	5	Nasopharyngeal	2	1	1	0	0	0	0	0	0	0	25.79	22.77	25.1	25.4	29.4469	1	1	Undetectable	35.09	14.3	1
14	M	59	9	5	Nasopharyngeal	2	1	1	1	1	0	0	1	1	1	28.62	25.49	26.9	27.7	29.4137	1	1	Undetectable	35.03	15.42	0
15	F	58	7	5	Nasopharyngeal	2	1	1	1	0	0	0	0	1	1	32.1	28.8	28.2	28.8	31.3117	1	1	Undetectable	34.52	17.42	0
16	F	59	9	2	Nasopharyngeal	1	1	0	0	0	1	0	0	0	0	30.21	27.27	27.2	28	31.84	1	1	Undetectable	34.05	16.24	0
17	M	39	9	4	Nasopharyngeal	2	1	0	0	0	0	1	0	0	1	29.07	25.89	27.4	28.4	30.302	1	1	Undetectable	36.12	16.36	0
18	M	59	11	3	Nasopharyngeal	2	1	1	1	0	0	0	0	1	1	33.16	29.77	30.1	31.1	32.468	1	0	Undetectable	37.63	19.48	0
19	M	24	14	5	Nasopharyngeal	1	1	0	1	0	1	0	0	0	0	Undetectable	37.23	33.7	35.4	Undetectable	0	0	Undetectable	Undetectable	Undetectable	0
20	M	28	11	7	Nasopharyngeal	1	1	0	1	1	1	0	1	0	0	Undetectable	Undetectable	Undetectable	Undetectable	39.1417	1	0	Undetectable	Undetectable	Undetectable	0
21	F	60	7	5	Nasopharyngeal	1	1	0	0	0	0	1	1	0	0	31.92	27.7	28.2	28.7	30.8566	1	1	Undetectable	34.1	17.42	0
22	M	72	11	6	Nasopharyngeal	2	1	1	1	0	0	0	0	1	1	39.7	Undetectable	Undetectable	Undetectable	Undetectable	0	0	Undetectable	Undetectable	Undetectable	0
23	M	49	12	6	Nasopharyngeal	1	1	0	1	0	0	0	1	0	0	26.57	23.27	24.8	25.3	20.4715	1	1	32.32	30.52	14.48	1
24	M	68	5	4	Nasopharyngeal	1	1	0	0	0	0	0	0	0	0	28.37	25.14	25.4	25.9	26.7826	1	1	Undetectable	33.56	15.48	1
25	M	75	6	5	Nasopharyngeal	2	1	1	0	0	0	0	0	1	1	39.11	35.53	31.2	33.3	37.7403	1	0	Undetectable	Undetectable	23.36	0
26	M	38	7	5	Nasopharyngeal	1	1	0	0	0	1	0	1	0	0	Undetectable	Undetectable	29.8	33.1	Undetectable	1	0	Undetectable	Undetectable	22	0
27	F	31	5	2	Nasopharyngeal	1	1	0	0	0	1	1	1	0	0	26.75	23.41	24	24.2	25.5499	1	1	34	31.08	15.12	1
28	M	35	10	6	Nasopharyngeal	1	1	0	1	0	0	0	0	0	0	35.36	32.04	29.4	31.6	35.0928	1	0	Undetectable	Undetectable	32.12	0
29	M	37	10	6	Nasopharyngeal	1	1	0	0	1	0	0	0	0	0	39.29	35.56	31.3	34	36.1568	1	0	Undetectable	Undetectable	Undetectable	0
30	M	24	12	8	Nasopharyngeal	1	1	0	0	0	0	0	0	0	0	Undetectable	37.08	Undetectable	35.3	Undetectable	0	0	Undetectable	Undetectable	Undetectable	0
31	M	53	7	4	Nasopharyngeal	1	1	0	1	1	0	1	0	0	0	28.94	25.65	27.2	27.6	28.096	1	1	Undetectable	35.46	15.54	0
32	M	56	13	4	Nasopharyngeal	1	1	0	0	0	0	0	0	0	0	Undetectable	35.56	31.5	34.2	39.8514	1	0	Undetectable	Undetectable	Undetectable	0
33	F	37	10	6	Nasopharyngeal	1	1	0	1	1	1	1	0	0	0	Undetectable	Undetectable	Undetectable	Undetectable	Undetectable	0	0	Undetectable	Undetectable	Undetectable	0
34	F	41	10	8	Nasopharyngeal	1	1	0	1	0	0	1	1	0	0	28.34	24.85	25.3	25.6	27.8375	1	1	37.1	34.59	15.48	0
35	M	34	5	3	Nasopharyngeal	1	1	0	1	1	1	1	0	0	0	30.96	27.02	27.3	28	32.8267	1	1	36.83	34.28	16.42	0
36	F	43	12	7	Nasopharyngeal	1	1	0	0	0	0	0	0	0	0	35.2	32.24	29.3	31.5	35.5196	1	1	Undetectable	Undetectable	22.06	0
37	M	35	11	3	Nasopharyngeal	1	1	0	1	1	0	0	1	0	0	32.85	29.04	28.3	29.4	32.4741	1	1	Undetectable	Undetectable	18	0
38	F	49	14	7	Nasopharyngeal	1	1	0	0	1	1	0	0	0	0	Undetectable	Undetectable	Undetectable	Undetectable	Undetectable	1	0	Undetectable	Undetectable	Undetectable	0
39	F	44	11	4	Nasopharyngeal	1	1	0	0	0	0	0	1	0	0	Undetectable	Undetectable	Undetectable	34.9	Undetectable	0	0	Undetectable	Undetectable	Undetectable	0
40	M	32	8	4	Nasopharyngeal	1	1	0	1	0	0	1	0	0	0	37.23	35.18	30.5	33.2	35.6244	0	1	Undetectable	Undetectable	26.36	0
41	M	28	11	5	Nasopharyngeal	1	1	0	1	0	0	1	0	0	0	34.19	30.79	28.8	30.5	32.2262	1	1	Undetectable	Undetectable	18.42	0
42	M	61	10	5	Nasopharyngeal	2	1	0	1	1	0	1	0	1	1	30.7	26.96	26.9	27.5	29.4006	1	1	Undetectable	33.76	16.3	0
43	F	53	9	5	Nasopharyngeal	1	1	0	0	0	1	1	0	0	0	35.13	30.55	29.8	31.1	33.8008	1	1	Undetectable	36.18	18.42	0
44	M	44	6	3	Nasopharyngeal	1	1	0	1	0	1	0	0	0	0	33.13	29.79	29.5	30.2	32.0741	1	1	Undetectable	36.72	18.3	0
45	F	71	11	4	Nasopharyngeal	1	1	0	1	0	1	0	0	0	0	31.88	28.31	28.3	29.6	31.5737	1	1	Undetectable	34.44	17.06	1
46	F	35	8	5	Nasopharyngeal	1	1	0	1	1	1	0	1	0	0	34.21	30.36	29.5	30.7	33.2899	1	1	Undetectable	37.83	18.18	0
47	M	50	6	1	Nasopharyngeal	1	1	0	1	0	1	0	0	0	0	35.67	32.58	31.4	32.3	35.5435	1	1	Undetectable	38.81	20.18	0
48	F	44	8	6	Nasopharyngeal	1	1	0	1	1	1	0	0	0	0	33.41	30.3	28.9	30.3	32.5822	1	1	Undetectable	38.14	18.3	0
49	M	18	6	3	Nasopharyngeal	1	1	0	0	0	0	0	0	0	0	29.56	25.99	26.8	27.2	28.5064	1	1	36.01	34.71	16.06	0
50	M	48	7	3	Nasopharyngeal	1	1	0	1	0	0	1	0	0	0	33.94	30.61	29.3	30.9	32.799	1	1	Undetectable	36.68	18.3	0
51	M	63	7	3	Nasopharyngeal	2	1	1	1	0	0	0	1	1	1	31.98	28.87	28.9	29.5	30.6946	1	1	Undetectable	36.64	18.06	0
52	M	45	8	3	Nasopharyngeal	1	1	0	0	0	1	0	0	0	0	33.3	29.85	28.9	30.8	30.9932	1	1	Undetectable	36.81	18.18	0
53	M	67	6	8	Nasopharyngeal	1	1	0	1	0	0	1	0	0	0	28.9	25.28	25.4	25.6	27.397	1	1	35.46	32.85	15.42	1
54	M	45	9	3	Nasopharyngeal	2	1	0	1	0	0	0	0	1	1	36.29	32.69	31.3	32.4	34.5543	1	1	Undetectable	38.24	21	0
55	M	41	5	3	Nasopharyngeal	1	1	0	1	1	1	1	1	0	0	28.29	24.98	25.3	25.9	27.3124	1	1	Undetectable	33.23	15.36	0
56	M	40	6	3	Nasopharyngeal	1	1	0	1	0	1	0	0	0	0	38.14	37.06	32.8	36	Undetectable	1	1	Undetectable	Undetectable	Undetectable	0
57	M	29	3	3	Nasopharyngeal	1	1	0	1	0	1	1	1	0	0	23.92	20.85	21.8	22.1	23.0644	1	1	33.74	32.55	14	1
58	M	20	3	2	Nasopharyngeal	1	1	0	1	0	0	1	0	0	0	29.8	26.26	26.4	27	28.8975	1	1	Undetectable	38.39	16.18	0
59	M	46	6	2	Nasopharyngeal	1	1	0	0	0	1	0	0	0	0	Undetectable	38.12	Undetectable	34.7	Undetectable	0	0	Undetectable	Undetectable	Undetectable	0
60	M	44	6	4	Nasopharyngeal	1	1	0	0	0	0	0	0	0	0	31.81	28.22	27.7	28.5	30.3516	1	1	Undetectable	34.81	17.18	0
61	M	39	3	3	Throat	1	0	0	1	0	0	0	0	0	0	33.33	29.74	28.5	29.4	32.0077	1	1	39.64	36.61	18.06	0
62	M	39	NA	6	Throat	0	0	0	0	0	0	0	0	0	0	Undetectable	Undetectable	Undetectable	Undetectable	Undetectable	0	0	Undetectable	Undetectable	Undetectable	0
63	M	33	NA	3	Throat	0	0	0	0	0	0	0	0	0	0	Undetectable	Undetectable	Undetectable	Undetectable	Undetectable	0	0	Undetectable	Undetectable	Undetectable	0
64	F	36	2	7	Throat	1	1	0	0	0	0	0	0	0	0	37.97	34.64	30.6	33.2	36.0453	1	1	Undetectable	36.7	Undetectable	0
65	M	34	NA	1	Throat	0	0	0	0	0	0	0	0	0	0	Undetectable	35.96	Undetectable	34.5	37.6561	0	0	Undetectable	Undetectable	27.3	0
66	M	44	NA	4	Throat	0	0	0	0	0	0	0	0	0	0	Undetectable	Undetectable	Undetectable	Undetectable	Undetectable	1	0	Undetectable	Undetectable	Undetectable	0
67	F	45	6	2	Nasopharyngeal	1	1	0	0	0	0	0	1	0	0	28.26	24.97	25.3	25.7	27.609	1	1	36.78	34.11	15.54	1
68	F	42	NA	1	Nasopharyngeal	0	0	0	0	0	0	0	0	0	0	26.28	22.9	23.3	23.4	25.6486	1	1	36.09	29.98	15	1
69	F	63	NA	4	Throat	0	0	0	0	0	0	0	0	0	0	Undetectable	Undetectable	Undetectable	Undetectable	Undetectable	0	0	Undetectable	Undetectable	Undetectable	0
70	M	68	-4 (symptom onset after collection)	4	Throat	0	0	0	0	0	0	0	0	0	0	32.54	29.14	28.6	30.4	31.7789	1	1	36.89	Undetectable	18.12	0
71	F	67	-3 (symptom onset after collection)	6	Throat	0	0	0	0	0	0	0	0	0	0	32.78	30.29	28.6	30.8	30.5984	1	1	Undetectable	Undetectable	22.54	0
72	F	69	10	5	Throat	1	1	0	0	1	0	0	0	0	0	32.5	29.46	28	29.2	30.8191	1	1	Undetectable	34.68	18.42	0
73	F	75	NA	4	Throat	0	0	0	0	0	0	0	0	0	0	30.24	27.84	24.3	25	29.2726	1	1	36.87	33.87	17.06	1
74	M	69	6	3	Throat	1	0	0	0	0	0	0	1	0	0	26.72	23.86	24.7	25.3	26.8412	1	1	Undetectable	33.79	16.24	0
75	M	72	NA	5	Throat	0	0	0	0	0	0	0	0	0	0	28.69	25.47	25.6	26.2	28.0376	1	1	36.14	32.19	16	0
76	M	49	5	5	Throat	1	0	0	1	0	0	0	0	0	0	38.06	37.15	Undetectable	Undetectable	Undetectable	0	0	Undetectable	Undetectable	Undetectable	0
77	F	57	NA	5	Throat	0	0	0	0	0	0	0	0	0	0	Undetectable	Undetectable	Undetectable	Undetectable	Undetectable	0	0	Undetectable	Undetectable	Undetectable	0
78	M	76	1	5	Throat	2	0	1	1	0	0	0	0	0	0	Undetectable	36.96	Undetectable	34.2	Undetectable	0	0	Undetectable	Undetectable	Undetectable	0
79	M	79	-2 (symptom onset after collection)	5	Throat	0	0	0	0	0	0	0	0	0	0	31.44	27.71	26.8	27.3	29.9759	1	1	Undetectable	33.94	17	0
80	M	78	3	5	Throat	2	0	1	0	0	1	0	0	0	0	22.82	20.12	27.4	27.7	19.7968	1	1	30.56	27.87	15.24	1
81	F	72	NA	5	Throat	0	0	0	0	0	0	0	0	0	0	31.68	28.56	27.6	28.6	29.6617	1	1	Undetectable	33.57	17.06	0
82	F	75	-2 (symptom onset after collection)	5	Throat	0	0	0	0	0	0	0	0	0	0	43.58	36.19	30.5	33.3	37.0656	1	0	Undetectable	Undetectable	34.3	0
83	M	76	7	6	Throat	1	0	0	1	1	0	0	0	0	0	31.71	28.8	27.6	28.6	30.6922	1	1	Undetectable	34.87	17.48	0
84	F	54	3	5	Throat	1	1	0	0	0	0	1	0	0	0	Undetectable	Undetectable	Undetectable	Undetectable	Undetectable	0	0	Undetectable	Undetectable	Undetectable	0
85	F	39	10	NA	Throat	1	0	0	0	1	0	0	0	0	0	Undetectable	Undetectable	Undetectable	Undetectable	Undetectable	0	0	Undetectable	Undetectable	Undetectable	0
86	F	45	5	4	Throat	1	1	0	1	0	1	1	0	0	0	34.12	31.03	28.4	30.3	32.0277	1	1	Undetectable	Undetectable	19.48	0
87	M	75	7	NA	Throat	1	1	0	0	0	0	0	0	0	0	29.95	26.58	26.1	26.4	28.2837	1	1	Undetectable	33.26	16.3	0
88	M	38	6	3	Throat	1	1	0	0	0	1	1	0	0	0	40.33	34.5	31.2	33.5	34.8938	1	0	Undetectable	Undetectable	21.36	0
89	M	87	1	2	Throat	1	1	0	0	0	0	0	0	0	0	Undetectable	37.31	Undetectable	Undetectable	Undetectable	0	0	Undetectable	Undetectable	Undetectable	0
90	F	40	4	NA	Throat	1	1	0	0	0	0	1	0	0	0	31.37	28.1	27.5	28.4	29.3405	1	1	Undetectable	33.78	17.12	0
91	M	38	5	5	Throat	2	1	1	1	1	0	0	1	0	0	38.94	35.27	31	32.8	37.6035	1	0	Undetectable	37.5	23.42	0
92	M	44	4	3	Throat	2	0	1	1	1	0	0	0	0	0	35.34	32.4	29.3	30.9	37.1068	1	1	Undetectable	Undetectable	20.54	0
93	M	31	6	4	Throat	1	1	0	1	0	0	1	0	0	0	31.54	28.14	27.7	27.9	30.2816	1	1	Undetectable	38.69	17.42	0
94	M	43	4	4	Throat	1	0	0	0	1	0	0	0	0	0	33.87	31.15	28.8	30.5	32.5992	1	1	Undetectable	Undetectable	18.48	0
95	M	40	7	4	Throat	1	0	0	1	0	0	0	0	0	0	38.1	36.21	32.3	33.1	37.1482	1	1	Undetectable	Undetectable	23.18	0
96	M	46	6	4	Throat	2	0	1	0	0	0	0	0	0	0	31.22	27.83	27.8	28.6	28.9902	1	1	Undetectable	35.42	17.12	0
97	F	41	NA	4	Throat	0	0	0	0	0	0	0	0	0	0	Undetectable	37.31	Undetectable	Undetectable	38.0656	0	0	Undetectable	Undetectable	Undetectable	0
98	M	53	6	NA	Throat	2	1	1	0	0	1	0	0	0	1	33.96	31.42	30.3	31.2	32.3839	1	1	Undetectable	35.55	21.06	0
99	M	67	7	1	Throat	1	1	0	0	0	1	0	0	0	0	27.62	24.33	24.7	24.9	24.2328	1	1	33.98	30.39	15.48	1
100	M	35	8	4	Throat	1	1	0	1	1	1	0	0	0	0	35.8	33.95	30.4	32.8	36.2487	1	1	Undetectable	Undetectable	22.18	0
101	F	37	8	NA	Throat	1	1	0	0	0	1	0	0	0	0	36.49	33.31	30	32.4	35.3697	1	1	Undetectable	Undetectable	26.06	0
102	M	50	6	3	Throat	1	0	0	1	0	0	1	0	0	0	37.12	33.37	29.9	32.7	39.0181	1	0	Undetectable	Undetectable	24.42	0
103	M	30	13	6	Throat	1	0	0	0	0	0	0	1	0	0	Undetectable	Undetectable	Undetectable	Undetectable	Undetectable	0	0	Undetectable	Undetectable	Undetectable	0
